# Supplementary material for: An Effective, Green Synthesis Procedure for Obtaining Coumarin–Hydroxybenzohydrazide Derivatives and Assessment of Their Antioxidant Activity and Redox Status
Source: Antioxidants (Basel). 2023 Dec 1;12(12):2070. doi: 10.3390/antiox12122070 (PMC10740980; doi:10.3390/antiox12122070)
Supplement: Supplementary file 1 [file antioxidants-12-02070-s001.zip]

Archive with 1 entries (1 files):
- antioxidants-2727150-supplementary.pdf
